# Supplementary material for: Cleansing effect of acidic L-arginine on human oral biofilm
Source: BMC Oral Health. 2016 Mar 22;16:40. doi: 10.1186/s12903-016-0194-z (PMC4802732; doi:10.1186/s12903-016-0194-z)
Supplement: Additional file 3. — Summary of percent abundance of salivary microbiota from healthy volunteers. (XLS 48 kb) [file 12903_2016_194_MOESM3_ESM.xls]

## Sheet: otu_table_sorted_L6
Summary of percent abundance of salivary microbiota from healthy volunteers.
Taxon	Saliva sample ID
	#4	#5	#6	#7	#8	#9
k__Bacteria;p__Firmicutes;c__Bacilli;o__Lactobacillales;f__Streptococcaceae;g__Streptococcus	0.231972	0.268717	0.320217	0.444512	0.257803	0.267457
k__Bacteria;p__Bacteroidetes;c__Bacteroidia;o__Bacteroidales;f__Prevotellaceae;g__Prevotella	0.0684096	0.116319	0.0630566	0.0739842	0.181187	0.126994
k__Bacteria;p__Firmicutes;c__Clostridia;o__Clostridiales;f__Veillonellaceae;g__Veillonella	0.0525599	0.0790407	0.053911	0.0433596	0.108872	0.0516017
k__Bacteria;p__Actinobacteria;c__Actinobacteria;o__Actinomycetales;f__Actinomycetaceae;g__Actinomyces	0.0530501	0.0262252	0.0364621	0.00985446	0.0866921	0.0144083
k__Bacteria;p__Actinobacteria;c__Actinobacteria;o__Actinomycetales;f__Micrococcaceae;g__Rothia	0.0232026	0.0282065	0.122623	0.0456337	0.0525313	0.0476478
k__Bacteria;p__Fusobacteria;c__Fusobacteriia;o__Fusobacteriales;f__Leptotrichiaceae;g__Leptotrichia	0.0264161	0.0311262	0.0141396	0.0122044	0.0508725	0.0181611
k__Bacteria;p__Firmicutes;c__Bacilli;o__Lactobacillales;f__Carnobacteriaceae;g__Granulicatella	0.0248911	0.0282586	0.0593863	0.0355518	0.0356353	0.0444981
k__Bacteria;p__Actinobacteria;c__Coriobacteriia;o__Coriobacteriales;f__Coriobacteriaceae;g__Atopobium	0.00501089	0.0154849	0.0045728	0.00227411	0.0327476	0.00455703
k__Bacteria;p__Proteobacteria;c__Gammaproteobacteria;o__Pasteurellales;f__Pasteurellaceae;g__Haemophilus	0.0559913	0.0391032	0.0312876	0.0284263	0.0301057	0.05321
k__Bacteria;p__Fusobacteria;c__Fusobacteriia;o__Fusobacteriales;f__Fusobacteriaceae;g__Fusobacterium	0.0913399	0.0516163	0.0280987	0.030473	0.0278324	0.105281
k__Bacteria;p__Firmicutes;c__Bacilli;o__Gemellales;f__Gemellaceae;g__	0.0530501	0.0194995	0.0628761	0.0532899	0.018985	0.057432
k__Bacteria;p__TM7;c__TM7-3;o__;f__;g__	0.012854	0.00724713	0.00938628	0.00758035	0.0169575	0.0035518
k__Bacteria;p__Proteobacteria;c__Betaproteobacteria;o__Neisseriales;f__Neisseriaceae;g__Neisseria	0.0888889	0.0894682	0.038929	0.0793663	0.01493	0.0782737
k__Bacteria;p__Firmicutes;c__Clostridia;o__Clostridiales;f__Lachnospiraceae;g__Oribacterium	0.0149782	0.0122523	0.0175692	0.012356	0.0116736	0.00898003
k__Bacteria;p__Firmicutes;c__Erysipelotrichi;o__Erysipelotrichales;f__Erysipelotrichaceae;g__Bulleidia	0.00462963	0.00198123	0.00589651	0.00416919	0.0103219	0.00174239
k__Bacteria;p__Firmicutes;c__Clostridia;o__Clostridiales;f__Lachnospiraceae;g__	0.0175926	0.0101668	0.0126955	0.00848999	0.0100762	0.0057633
k__Bacteria;p__Firmicutes;c__Clostridia;o__Clostridiales;f__Veillonellaceae;g__Megasphaera	0.00196078	0.00375391	0.00150421	0.000606428	0.00952322	0.00455703
k__Bacteria;p__Firmicutes;c__Clostridia;o__Clostridiales;f__Peptostreptococcaceae;g__Peptostreptococcus	0.00522876	0.0061001	0.00968712	0.0043966	0.00878594	0.00368583
k__Bacteria;p__Proteobacteria;c__Epsilonproteobacteria;o__Campylobacterales;f__Campylobacteraceae;g__Campylobacter	0.00511983	0.0111053	0.00505415	0.00530625	0.0068813	0.004423
k__Bacteria;p__Bacteroidetes;c__Bacteroidia;o__Bacteroidales;f__[Paraprevotellaceae];g__[Prevotella]	0.0216231	0.00630865	0.00529483	0.00257732	0.00362497	0.00918107
k__Bacteria;p__Firmicutes;c__Clostridia;o__Clostridiales;f__[Mogibacteriaceae];g__	0.00484749	0.00187696	0.00270758	0.00265312	0.00356353	0.0013403
k__Bacteria;p__Firmicutes;c__Clostridia;o__Clostridiales;f__Veillonellaceae;g__Selenomonas	0.00147059	0.00677789	0.00709988	0.00159187	0.00307201	0.00107224
k__Bacteria;p__Bacteroidetes;c__Bacteroidia;o__Bacteroidales;f__Porphyromonadaceae;g__Porphyromonas	0.0451525	0.0472888	0.0294826	0.0523044	0.00251905	0.0361212
k__Bacteria;p__Firmicutes;c__Clostridia;o__Clostridiales;f__Lachnospiraceae;g__Moryella	0.00816993	0.000364964	0.0138989	0.00265312	0.00239617	0.00147433
k__Bacteria;p__Firmicutes;c__Clostridia;o__Clostridiales;f__[Mogibacteriaceae];g__Mogibacterium	0.000980392	0.000312826	0.000240674	0.000303214	0.00196609	0.000335076
k__Bacteria;p__Firmicutes;c__Clostridia;o__Clostridiales;f__;g__	0.00348584	0.000312826	0.0021059	0.00151607	0.001536	0.00180941
k__Bacteria;p__Proteobacteria;c__Betaproteobacteria;o__Burkholderiales;f__Burkholderiaceae;g__Lautropia	0.00446623	0.00213764	0.0022864	0.00295634	0.00135168	0.00207747
k__Bacteria;p__Firmicutes;c__Clostridia;o__Clostridiales;f__Lachnospiraceae;g__Catonella	0.00196078	0.000782065	0.00174489	0.00242571	0.00129024	0.00140732
k__Bacteria;p__Bacteroidetes;c__Flavobacteriia;o__Flavobacteriales;f__[Weeksellaceae];g__	0.0040305	0.00297185	0.00192539	0.00121286	0.0012288	0.00120627
k__Bacteria;p__Bacteroidetes;c__Bacteroidia;o__Bacteroidales;f__Porphyromonadaceae;g__Tannerella	0.00163399	0.00119917	0.00150421	0.000530625	0.00104448	0.00361882
k__Bacteria;p__Fusobacteria;c__Fusobacteriia;o__Fusobacteriales;f__Leptotrichiaceae;g__	0.000272331	0	6.01685e-05	0	0.000614402	0.00100523
k__Bacteria;p__TM7;c__TM7-3;o__CW040;f__F16;g__	0.00430283	0.000573514	0.0011432	0.000606428	0.000491521	0.00100523
k__Bacteria;p__Bacteroidetes;c__Flavobacteriia;o__Flavobacteriales;f__Flavobacteriaceae;g__Capnocytophaga	0.0122549	0.0286757	0.00234657	0.00166768	0.000307201	0.0103203
k__Bacteria;p__Actinobacteria;c__Actinobacteria;o__Actinomycetales;f__Corynebacteriaceae;g__Corynebacterium	0.000925926	0.00641293	0.00126354	0.000833839	0.000245761	0.000737167
k__Bacteria;p__Firmicutes;c__Bacilli;o__Lactobacillales;f__Enterococcaceae;g__Vagococcus	0.00043573	0.000417101	0.000902527	0.000909642	0.000245761	0.0013403
Unassigned;Other;Other;Other;Other;Other	0.000108932	0.000104275	0.000240674	7.58035e-05	0.00018432	0
k__Bacteria;p__Actinobacteria;c__Coriobacteriia;o__Coriobacteriales;f__Coriobacteriaceae;g__	5.44662e-05	0.000104275	6.01685e-05	0.000151607	0.00018432	0.000737167
k__Bacteria;p__Firmicutes;c__Clostridia;o__Clostridiales;f__Veillonellaceae;g__Dialister	0.00125272	0.00088634	0.000842359	0.000682232	0.00018432	0.00127329
k__Bacteria;p__Proteobacteria;c__Betaproteobacteria;o__Neisseriales;f__Neisseriaceae;g__Kingella	5.44662e-05	0.00109489	0	7.58035e-05	0.00018432	0
k__Bacteria;p__SR1;c__;o__;f__;g__	0.00648148	0	0.000722022	0.000454821	0.00018432	0.00167538
k__Bacteria;p__Tenericutes;c__Mollicutes;o__Mycoplasmatales;f__Mycoplasmataceae;g__Mycoplasma	0	0	0.000120337	0	0.00018432	0
k__Bacteria;p__Actinobacteria;c__Actinobacteria;o__Actinomycetales;f__Propionibacteriaceae;g__	0.000708061	0.000573514	0.000240674	0.000909642	0.00012288	0.000804182
k__Bacteria;p__Firmicutes;c__Bacilli;o__Lactobacillales;f__Streptococcaceae;g__	0	5.21376e-05	0.000300842	7.58035e-05	0.00012288	0.000201045
k__Bacteria;p__Firmicutes;c__Clostridia;o__Clostridiales;f__Peptococcaceae;g__Peptococcus	0.00174292	0.000208551	0.00144404	0.000454821	0.00012288	0.00147433
k__Bacteria;p__Proteobacteria;c__Betaproteobacteria;o__Neisseriales;f__Neisseriaceae;g__	0.00250545	0.0169447	0.000842359	0.00280473	0.00012288	0.00214448
k__Bacteria;p__Actinobacteria;c__Coriobacteriia;o__Coriobacteriales;f__Coriobacteriaceae;g__Slackia	0	0	6.01685e-05	0	6.14402e-05	0
k__Bacteria;p__Firmicutes;c__Bacilli;o__Lactobacillales;Other;Other	0	0.000104275	0.000180505	0.000227411	6.14402e-05	0.000201045
k__Bacteria;p__Firmicutes;c__Bacilli;o__Lactobacillales;f__Enterococcaceae;Other	0	5.21376e-05	0	7.58035e-05	6.14402e-05	0
k__Bacteria;p__Firmicutes;c__Clostridia;o__Clostridiales;Other;Other	0.00043573	0.000156413	0.000120337	0.000151607	6.14402e-05	0.000469106
k__Bacteria;p__Firmicutes;c__Clostridia;o__Clostridiales;f__Lachnospiraceae;g__Butyrivibrio	0	0.000104275	0.000240674	0.000151607	6.14402e-05	0
k__Bacteria;p__Firmicutes;c__Clostridia;o__Clostridiales;f__Peptostreptococcaceae;g__	0.00206972	0.000208551	0.00463297	0.00409339	6.14402e-05	0.000268061
k__Bacteria;p__TM7;c__TM7-3;o__CW040;f__;g__	0.0041939	5.21376e-05	0.000180505	0.00234991	6.14402e-05	0.000201045
k__Bacteria;p__Tenericutes;c__Mollicutes;o__RF39;f__;g__	0.000272331	0	0	0	6.14402e-05	0
k__Bacteria;p__Actinobacteria;c__Actinobacteria;o__Actinomycetales;f__Actinomycetaceae;g__	0.000217865	0.000573514	0.000421179	0.000682232	0	0.00013403
k__Bacteria;p__Actinobacteria;c__Actinobacteria;o__Actinomycetales;f__Actinomycetaceae;g__Mobiluncus	5.44662e-05	0	0.000240674	0	0	0
k__Bacteria;p__Actinobacteria;c__Actinobacteria;o__Actinomycetales;f__Micrococcaceae;Other	0.000163399	0	0	0	0	0
k__Bacteria;p__Actinobacteria;c__Actinobacteria;o__Actinomycetales;f__Propionibacteriaceae;g__Propionibacterium	0	0	0.000120337	0	0	0
k__Bacteria;p__Actinobacteria;c__Actinobacteria;o__Bifidobacteriales;f__Bifidobacteriaceae;g__Bifidobacterium	0.000272331	0	0.000180505	0	0	0
k__Bacteria;p__Actinobacteria;c__Actinobacteria;o__Bifidobacteriales;f__Bifidobacteriaceae;g__Scardovia	0.000326797	0	0.00108303	0	0	0.000603136
k__Bacteria;p__Bacteroidetes;c__Bacteroidia;o__Bacteroidales;f__;g__	0	0	0	0	0	0.000268061
k__Bacteria;p__Bacteroidetes;c__Bacteroidia;o__Bacteroidales;f__Porphyromonadaceae;g__Paludibacter	5.44662e-05	0.000834202	0.000601685	0.000454821	0	0.000402091
k__Bacteria;p__Cyanobacteria;c__Chloroplast;o__Streptophyta;f__;g__	0	0	0.000120337	0	0	0
k__Bacteria;p__Firmicutes;c__Bacilli;Other;Other;Other	5.44662e-05	0.000156413	6.01685e-05	0	0	0
k__Bacteria;p__Firmicutes;c__Bacilli;o__Bacillales;f__Bacillaceae;g__Bacillus	0.000163399	0	0	0	0	0
k__Bacteria;p__Firmicutes;c__Bacilli;o__Bacillales;f__Staphylococcaceae;g__Staphylococcus	5.44662e-05	0	0	0	0	6.70151e-05
k__Bacteria;p__Firmicutes;c__Bacilli;o__Gemellales;f__Gemellaceae;Other	0.000163399	0	6.01685e-05	0	0	0
k__Bacteria;p__Firmicutes;c__Bacilli;o__Gemellales;f__Gemellaceae;g__Gemella	0.000381264	0	0.000240674	0.000151607	0	0.00013403
k__Bacteria;p__Firmicutes;c__Bacilli;o__Lactobacillales;f__Aerococcaceae;Other	0.0130719	0.0121481	0.000962696	0.00265312	0	0.00281464
k__Bacteria;p__Firmicutes;c__Bacilli;o__Lactobacillales;f__Lactobacillaceae;g__Lactobacillus	0.000163399	0.000156413	0.00300842	7.58035e-05	0	0.00013403
k__Bacteria;p__Firmicutes;c__Bacilli;o__Lactobacillales;f__Streptococcaceae;g__Lactococcus	0	0	0.000120337	0	0	0
k__Bacteria;p__Firmicutes;c__Clostridia;o__Clostridiales;f__Lachnospiraceae;Other	0.000108932	0	0	7.58035e-05	0	0
k__Bacteria;p__Firmicutes;c__Clostridia;o__Clostridiales;f__Peptostreptococcaceae;g__Filifactor	0.000272331	0	6.01685e-05	0.000151607	0	0.00113926
k__Bacteria;p__Firmicutes;c__Clostridia;o__Clostridiales;f__Veillonellaceae;g__	0	0	0.000120337	0	0	0.00013403
k__Bacteria;p__Firmicutes;c__Clostridia;o__Clostridiales;f__Veillonellaceae;g__Schwartzia	0.000326797	0	6.01685e-05	0	0	6.70151e-05
k__Bacteria;p__Firmicutes;c__Clostridia;o__Clostridiales;f__[Mogibacteriaceae];g__Anaerovorax	0.00157952	0	0.000962696	0.00144027	0	0
k__Bacteria;p__Firmicutes;c__Clostridia;o__Clostridiales;f__[Tissierellaceae];g__Parvimonas	0.00201525	0.000573514	0.00385078	0.00151607	0	0.00328374
k__Bacteria;p__GN02;c__BD1-5;o__;f__;g__	0.000326797	0	0.000180505	0.000379018	0	6.70151e-05
k__Bacteria;p__Proteobacteria;c__Betaproteobacteria;o__Neisseriales;f__Neisseriaceae;Other	0.000490196	0.00427529	0	0.000454821	0	0.000201045
k__Bacteria;p__Proteobacteria;c__Betaproteobacteria;o__Neisseriales;f__Neisseriaceae;g__Eikenella	0.00147059	0.000104275	6.01685e-05	0	0	0.00160836
k__Bacteria;p__Proteobacteria;c__Betaproteobacteria;o__Rhodocyclales;f__Rhodocyclaceae;g__Propionivibrio	0	0	0.000120337	7.58035e-05	0	0
k__Bacteria;p__Proteobacteria;c__Gammaproteobacteria;o__Cardiobacteriales;f__Cardiobacteriaceae;g__Cardiobacterium	0.000816993	0.00364964	0.0011432	0.000454821	0	0.000603136
k__Bacteria;p__Proteobacteria;c__Gammaproteobacteria;o__Pasteurellales;f__Pasteurellaceae;Other	0	0.000573514	0.000120337	0	0	0
k__Bacteria;p__Proteobacteria;c__Gammaproteobacteria;o__Pasteurellales;f__Pasteurellaceae;g__Actinobacillus	5.44662e-05	0	0	0.000151607	0	0
k__Bacteria;p__Proteobacteria;c__Gammaproteobacteria;o__Pasteurellales;f__Pasteurellaceae;g__Aggregatibacter	0.00228758	0.00375391	0.00162455	0.000833839	0	0.0013403
k__Bacteria;p__Spirochaetes;c__Spirochaetes;o__Spirochaetales;f__Spirochaetaceae;g__Treponema	0.00174292	0.000469239	0.00288809	0.000758035	0	0.000737167
k__Bacteria;p__TM7;c__TM7-3;o__I025;f__Rs-045;g__	0.000326797	0	0	0.000379018	0	0.000536121
